# Supplementary material for: JTE-013 Alleviates Pulmonary Fibrosis by Affecting the RhoA/YAP Pathway and Mitochondrial Fusion/Fission
Source: Pharmaceuticals (Basel). 2023 Oct 12;16(10):1444. doi: 10.3390/ph16101444 (PMC10609863; doi:10.3390/ph16101444)
Supplement: Supplementary file 1 [file pharmaceuticals-16-01444-s001.zip]

Archive with 1 entries (1 files):
- pharmaceuticals-2547968-supplementary.pdf
